# Supplementary material for: Pattern analysis of total item score and item response of the Kessler Screening Scale for Psychological Distress (K6) in a nationally representative sample of US adults
Source: PeerJ. 2017 Feb 9;5:e2987. doi: 10.7717/peerj.2987 (PMC5345827; doi:10.7717/peerj.2987)
Supplement: Table S1 — The item response rates for the remaining three subsamples exhibited a similar pattern as for the national RDD subsample—the highest response frequency was for “none of the time,” after which the response frequency decreased with increasing item score (such that the lowest response frequency was observed for “all of the time.”). [file peerj-05-2987-s001.xlsx]

## Sheet: twin
Item	Response rate (%)
	None	A little	Some	Most	All
Sad	1262 (71.8)	348 (19.8)	113 (6.4)	26 (1.5)	8 (0.5)
Nervous	792 (45.1)	614 (35.0)	275 (15.7)	62 (3.5)	13 (0.7)
Restless	862 (49.2)	538 (30.7)	288 (16.4)	54 (3.1)	10 (0.6)
Hopeless	1419 (81.0)	210 (12.0)	85 (4.9)	25 (1.4)	12 (0.7)
Effort	1104 (62.9)	424 (24.2)	161 (9.2)	48 (2.7)	17 (1.0)
Worthless	1435 (81.8)	199 (11.3)	87 (5.0)	22 (1.3)	12 (0.7)
average	1146 (65.3)	389 (22.2)	168 (9.6)	40 (2.3)	12 (0.7)

## Sheet: sibling
Item	Response rate (%)
	None	A little	Some	Most	All
Sad	636 (73.9)	156 (18.1)	57 (6.6)	11 (1.3)	1 (0.1)
Nervous	380 (44.0)	327 (37.9)	130 (15.1)	22 (2.5)	4 (0.5)
Restless	432 (50.0)	279 (32.3)	122 (14.1)	27 (3.1)	4 (0.5)
Hopeless	710 (82.4)	102 (11.8)	40 (4.6)	8 (0.9)	2 (0.2)
Effort	497 (57.5)	249 (28.8)	86 (10.0)	24 (2.8)	8 (0.9)
Worthless	710 (82.2)	103 (11.9)	32 (3.7)	15 (1.7)	4 (0.5)
average	561 (65.0)	203 (23.5)	78 (9.0)	18 (2.1)	4 (0.4)

## Sheet: oversample
Item	Response rate (%)
	None	A little	Some	Most	All
Sad	461 (70.3)	128 (19.5)	55 (8.4)	9 (1.4)	3 (0.5)
Nervous	266 (40.5)	256 (39.0)	106 (16.2)	22 (3.4)	6 (0.9)
Restless	297 (45.6)	228 (35.0)	100 (15.3)	24 (3.7)	3 (0.5)
Hopeless	528 (80.9)	78 (11.9)	38 (5.8)	7 (1.1)	2 (0.3)
Effort	366 (55.8)	200 (30.5)	66 (10.1)	17 (2.6)	7 (1.1)
Worthless	529 (80.6)	83 (12.7)	30 (4.6)	13 (2.0)	1 (0.2)
average	408 (62.3)	162 (24.8)	66 (10.1)	15 (2.3)	4 (0.6)
